# Supplementary material for: Omega-3 fatty acid desaturase gene family from two ω-3 sources, Salvia hispanica and Perilla frutescens: Cloning, characterization and expression
Source: PLoS One. 2018 Jan 19;13(1):e0191432. doi: 10.1371/journal.pone.0191432 (PMC5774782; doi:10.1371/journal.pone.0191432)
Supplement: S4 Table — (XLSX) [file pone.0191432.s004.xlsx]

## Sheet: Sheet1
	S4 Table. Organasim names, accession numbers and subcellular predictions of the plant ω-3 FAD proteins used in this study
	Organism name	Protein name	Gene ID	Subcellular location prediction
	Arabidopsis thaliana	AtFAD3	AT2G29980	ER
	Arabidopsis thaliana	AtFAD7	AT3G11170	CP
	Arabidopsis thaliana	AtFAD8	AT5G05580	CP
	Sesamum indicum	SiFAD3	LOC105163949	ER
	Sesamum indicum	SiFAD7	LOC105160895	CP
	Sesamum indicum	SiFAD8	LOC105167042	CP
	Olea europaea	OeFAD3	OE6A024624P1	ER
	Olea europaea	OeFAD7	OE6A075849P1	CP
	Olea europaea	OeFAD8	OE6A074266P2	CP
	Linum usitatissimum	LuFAD3	Lus10036184	ER
	Linum usitatissimum	LuFAD3	Lus10038321	ER
	Linum usitatissimum	LuFAD3	Lus10018245	RR
	Linum usitatissimum	LuFAD3	Lus10040660	ER
	Linum usitatissimum	LuFAD7	Lus10027809	CP
	Linum usitatissimum	LuFAD8	Lus10005039	CP
	Theobroma cacao	TcD15D	LOC18590479	ER
	Theobroma cacao	TcD15D	LOC18597527	CP
	Theobroma cacao	TcD15D	LOC18585841	CP
	Arachis duranensis	AdD15D	LOC107458340	ER
	Arachis duranensis	AdD15D	LOC107491190	ER
	Arachis duranensis	AdD15D	LOC107484970	CP
	Arachis duranensis	AdD15D	LOC107475149	CP
	Ricinus communis	RcD15D	LOC8286466	ER
	Ricinus communis	RcD15D	LOC8286343	CP
	Ricinus communis	RcD15D	LOC8265360	CP
	Juglans regia	JrD15D	LOC109002248	ER
	Juglans regia	JrD15D	LOC108989905	ER
	Juglans regia	JrD15D	LOC108989903	ER
	Juglans regia	JrD15D	LOC109015144	CP
	Juglans regia	JrD15D	LOC109007160	CP
	Helianthus annuus	HaD15D	LOC110868642	ER
	Helianthus annuus	HaD15D	LOC110872089	ER
	Helianthus annuus	HaD15D	LOC110907224	ER
	Helianthus annuus	HaD15D	LOC110922364	CP
	Helianthus annuus	HaD15D	LOC110868972	CP
	Helianthus annuus	HaD15D	LOC110885030	CP
	Helianthus annuus	HaD15D	LOC110872729	CP
	Helianthus annuus	HaD15D	LOC110878910	ER
	Phoenix dactylifera	PdD15D	LOC103718325	ER
	Phoenix dactylifera	PdD15D	LOC103709505	CP
	Phoenix dactylifera	PdD15D	LOC103706691	CP
	Oryza sativa	OsFAD3	LOC4349544	ER
	Oryza sativa	OsFAD3	LOC4351253	ER
	Oryza sativa	OsFAD7	LOC4332500	CP
	Oryza sativa	OsFAD8	LOC4344389	CP
	Selaginella moellendorffii	SmD15D	SELMODRAFT_109519	ER
	Selaginella moellendorffii	SmD15D	SELMODRAFT_103593	ER
	Physcomitrella patens	PpD15D	PHYPADRAFT_105855	ER
	Physcomitrella patens	PpD15D	PHYPADRAFT_211380	CP
	Physcomitrella patens	PpD15D	PHYPADRAFT_183309	CP
	Physcomitrella patens	PpD15D	PHYPADRAFT_132768	CP
	Physcomitrella patens	PpD15D	PHYPADRAFT_234570	ER
	Physcomitrella patens	PpD15D	PHYPADRAFT_55162	ER
	Dendrobium catenatum	DcD15D	LOC110105024	CP
	Dendrobium catenatum	DcD15D	LOC110110724	CP
	Dendrobium catenatum	DcD15D	LOC110110723	CP
	Phalaenopsis equestris	PeD15D	LOC110023217	CP
	Phalaenopsis equestris	PeD15D	LOC110023671	CP
	Phalaenopsis equestris	PeD15D	LOC110023647	CP
	Musa acuminata	MaD15D	LOC103972340	CP
	Musa acuminata	MaD15D	LOC103996941	CP
	Musa acuminata	MaD15D	LOC103986078	ER
	Musa acuminata	MaD15D	LOC103995423	CP
	Musa acuminata	MaD15D	LOC103984918	ER
	Musa acuminata	MaD15D	LOC103994000	ER
	Musa acuminata	MaD15D	LOC103999859	ER
	Amborella trichopoda	AtrD15D	LOC18433434	CP
	Amborella trichopoda	AtrD15D	LOC18442202	ER
	Chlamydomonas reinhardtii	CrFAD7	CHLREDRAFT_56237	CP
	Monoraphidium neglectum	MnD15D	MNEG_12033	ER
	Volvox carteri	VcD15D	VOLCADRAFT_76038	CP
	Ginkgo biloba	GbD15D	Gb_20040	CP
	Ginkgo biloba	GbD15D	Gb_32147	CP
	Ginkgo biloba	GbD15D	Gb_07798	CP
	Ginkgo biloba	GbD15D	Gb_07799	ER
	Picea abies	PaD15D	MA_140292g0010	CP
	Pinus taeda	PtD15D	PITA_000007413-RA	CP
	Lachancea kluyveri	LkFAD3	AB118663	ER
